# Supplementary material for: Two NIS1-like proteins from apple canker pathogen (Valsa mali) play distinct roles in plant recognition and pathogen virulence
Source: Stress Biol. 2022 Jan 17;2(1):7. doi: 10.1007/s44154-021-00031-0 (PMC10442039; doi:10.1007/s44154-021-00031-0)
Supplement: Supplementary file 2 — Table S1. Primers used in this study. [file 44154_2021_31_MOESM2_ESM.xlsx]

## Sheet: Sheet1
Table S1 Primers used in this study
Primer	Sequence	Purpose
pGR106-VmNIS1-HA-F	GTTCCAGATTACGCTCCCGGGATGCGTGCCTCCAGTATCCT	Transient expression in N. benthamiana
pGR106-VmNIS1-HA-R	TCGTCTTTGTAGTCCCCGGGCAGCCCGCCATATACATAC
pGR106-VmNIS1(ΔSP)-HA-F	GTTCCAGATTACGCTCCCGGGAGAATCATCGGCATCGGCGT
pGR106-VmNIS1(ΔSP)-HA-R	TCGTCTTTGTAGTCCCCGGGCAGCCCGCCATATACATAC
pGR106-VmNIS2-HA-F	GTTCCAGATTACGCTCCCGGGATGGTCTCCTTCAAGTCTCT
pGR106-VmNIS2-HA-R	TCGTCTTTGTAGTCCCCGGGGGAGATTGTAATGTTGGCC
pGR106-CoNIS1-HA-F	GTTCCAGATTACGCTCCCGGGATGCAGTTCCTCACCTCCCT
pGR106-CoNIS1-HA-R	TCGTCTTTGTAGTCCCCGGGGATTTTCCTCGTGTACCCG
pICH86988-INF1-mCherry-F	CATTTACAATTATCGATATGACATCTCTCCATACGT
pICH86988-INF1-mCherry-R	CTCACCCTAGGACTAGTTAGCGACGCACACGTAGAC
pICH86988-VmNIS1-mCherry-F	CATTTACAATTATCGATATGCGTGCCTCCAGTATCCT
pICH86988-VmNIS1-mCherry-R	CTCACCCTAGGACTAGTCAGCCCGCCATATACATAC
pICH86988-VmNIS2-mCherry-F	CATTTACAATTATCGATATGGTCTCCTTCAAGTCTCT
pICH86988-VmNIS2-mCherry-R	CTCACCCTAGGACTAGTGGAGATTGTAATGTTGGCC
pICH86988-VmE02-mCherry-F	CATTTACAATTATCGATATGCATATCACCAGCCTCT
pICH86988-VmE02-mCherry-R	CTCACCCTAGGACTAGTAGTGCAGCTGGAGCTGCC
pCAMBIA1300-VmNIS1-HA-F	CGGGGGACGAGCTCGGTACCATGCGTGCCTCCAGTATCCT
pCAMBIA1300-VmNIS1-HA-R	ACGTCGTATGGGTAGGTACCCAGCCCGCCATATACATAC
pCAMBIA1300-VmNIS2-HA-F	CGGGGGACGAGCTCGGTACCATGGTCTCCTTCAAGTCTCT
pCAMBIA1300-VmNIS2-HA-R	ACGTCGTATGGGTAGGTACCGGAGATTGTAATGTTGGCC
pCAMBIA1302-NbBAK1-GFP-F	GGGGACTCTTGACCATGGTAATGGATCAATGGATATTG
pCAMBIA1302-NbBAK1-GFP-R	CTCACCATCCTAGGACTAGTTCTTGGCCCTGATAACTC
pET28a-His-VmNIS1(ΔSP)-F	GTGCCGCGCGGCAGCCATATGAGAATCATCGGCATCGGCGT	VmNIS1 protein expression in E. coli
pET28a-His-VmNIS1(ΔSP)-R	ACGGAGCTCGAATTCGGATCCTTACAGCCCGCCATATACAT
G6PDH-F	TCAGAACAAGTTCGAGGGCGACAA	RT-qPCR analysis
G6PDH-R	TGAGGGCAATAGAGGGCTTGTTCA
qRT-VmNIS1-F	ACCCAACCAATTACACCAAGAG
qRT-VmNIS1-R	AGGAAACGCTGAACGGAATAAG
qRT-VmNIS2-F	GACTTACCCTTACACCTTCACC
qRT-VmNIS2-R	CAGAAGCTCCGACAAGGAAA
PcActin-F	AGGAGATGGCCAAGTTAGC
PcActin-R	CCGACTCATCATACTCGG
Actin-F	TGGTCGTACCACCGGTATTGTGTT
Actin-R	TCACTTGCCCATCAGGAAGCTCAT
qRT-PR1-F	CCGCCTTCCCTCAACTCAAC
qRT-PR1-R	GCACAACCAAGACGTACTGAG
qRT-PR2-F	AGGTGTTTGCTATGGAATGC
qRT-PR2-R	TCTGTACCCACCATCTTGC
qRT-PR4-F	GGCCAAGATTCCTGTGGTAGAT
qRT-PR4-R	CACTGTTGTTTGAGTTCCTGTTCCT
qRT-LOX-F	AAAACCTATGCCTCAAGAAC
qRT-LOX-R	ACTGCTGCATAGGCTTTGG
qRT-HIN1-F	CCAACTTGAACGGAGCCTATTA
qRT-HIN1-R	AGGCATCCAAAGAGACAACTAC
qRT-HSR203J-F	ACGCAGATTTCAACCGAGTAT
qRT-HSR203J-R	GCCAGTCGCATTGGAGATAA
qRT-CYP71D20-F	AAGGTCCACCGCACCATGTCCTTAGAG
qRT-CYP71D20-F	AAGAATTCCTTGCCCCTTGAGTACTTGC
qRT-Pti5-F	CCTCCAAGTTTGAGCTCGGATAGT
qRT-Pti5-R	CCAAGAAATTCTCCATGCACTCTGTC
qRT-Acre31-F	AATTCGGCCATCGTGATCTTGGTC
qRT-Acre31-R	GAGAAACTGGGATTGCCTGAAGGA
qRT-WRKY7-F	CACAAGGGTACAAACAACACAG
qRT-WRKY7-R	GGTTGCATTTGGTTCATGTAAG
VmNIS1-1F	AGCCATCTGGTCTTATCTCG	Gene deletion and complementation in V. mali
VmNIS1-2R	CAGATACGGCAGAGAAATCGCAACCTCGCCGCACATCACATCTAATC
VmNIS1-3F	GTTTAGATTCCAAGTGTCTACTGCTGGCTTTTGATGGGAAGCAGTT
VmNIS1-4R	TGGCTCATAGGTCGGTAG
VmNIS1-5F	CTGTCGCCGTGGGATACAC
VmNIS1-6R	CGTGGTGCTGGTCTCATTTC
VmNIS2-1F(ΔVmNIS2-13)	GATCACCGTTGGGTCTAAT
VmNIS2-2R(ΔVmNIS2-13)	CAGATACGGCAGAGAAATCGCAACCTCTTGGGATGGAGTGTCGTT
VmNIS2-3F(ΔVmNIS2-13)	GTTTAGATTCCAAGTGTCTACTGCTGGCTTGAAGATGGGCAAAGAC
VmNIS2-4R(ΔVmNIS2-13)	GACGAGTGCGTAAACAGC
VmNIS2-CF(ΔVmNIS2-13)	CCAAGGGTTGACAGATACAA
VmNIS2-CR(ΔVmNIS2-13)	CTCCAGAACAGGCACAGG
VmNIS2-1F(ΔVmNIS2-87)	TTGGTTTGTTTACGGTGGT
VmNIS2-2R(ΔVmNIS2-87)	CAGATACGGCAGAGAAATCGCAACCTCAGAGGTGGGTTTCTTTATTTG
VmNIS2-3F(ΔVmNIS2-87)	GTTTAGATTCCAAGTGTCTACTGCTGGCAAAATACTTGGGTAGGTAAACTCTG
VmNIS2-4R(ΔVmNIS2-87)	TACCGTCTCATCGGGCTCT
VmNIS2-CF(ΔVmNIS2-87)	TGCGTCTCAACACCGTAAC
VmNIS2-CR(ΔVmNIS2-87)	TAGCCTGAATCTCCTGTAAGC
VmNIS2-5F	TCTCCTTCAAGTCTCTCGC
VmNIS2-6R	CCAGTCAGTCAATAGACCCTA
G852F	TCGGCTATGACTGGGCACAACA
G850R	GAGCGGCGATACCGTAAAGCAC
G856F	GAATGGTCAAATCAAACT
G855R	AGGTGGTAAGAGGCAGAT
pDL2-VmNIS2-F	TCACCATCACCATCACTCGATGGTCTCCTTCAAGTCT
pDL2-VmNIS2-R	GCCCTTGCTCACCCTCGAGGAGATTGTAATGTTGGC
